# Supplementary material for: Keratin 7 Is a Constituent of the Keratin Network in Mouse Pancreatic Islets and Is Upregulated in Experimental Diabetes
Source: Int J Mol Sci. 2021 Jul 21;22(15):7784. doi: 10.3390/ijms22157784 (PMC8346022; doi:10.3390/ijms22157784)
Supplement: Supplementary file 1 [file ijms-22-07784-s001.zip]

Archive with 1 entries (1 files):
- ijms-1262983-supplementary.pdf
